# Supplementary material for: Evaluation of Digital Interventions for Physical Activity Promotion: Scoping Review
Source: JMIR Public Health Surveill. 2022 May 23;8(5):e37820. doi: 10.2196/37820 (PMC9171604; doi:10.2196/37820)
Supplement: Multimedia Appendix 2 [file publichealth_v8i5e37820_app2.xlsx]

## Sheet: Final Medline
Bubbles	Applied search	Search terms	Number of studies	Notes
A	Mobile application
A1	Keywords with truncation combined with intervention, tracker separetely	(((mobile OR digital OR web* OR internet OR online OR app? OR smartphone? OR mhealth OR m-health OR eHealth OR e-health) adj3 intervention?) OR "activity tracker?" OR "fitness tracker?" OR "activity monitor*" OR "fitness monitor*" OR wearable? OR "wrist-worn device?" OR smartwatch*).ti,ab.	27953
A2	MeSH terms	exp "mobile applications"/ OR exp "internet-based intervention"/ OR exp "telemedicine"/ OR exp "fitness trackers"/	39642
A1 OR A1			64154
B	Evaluation
B1	Keywords	(evaluati* OR framework? OR effectiveness OR efficacy OR efficiency OR assessment OR feasibility OR acceptability OR acceptance OR safety OR impact OR usability OR outcome? OR "user experienc*").ti,ab.	6248368
B2	MeSH terms	exp "program evaluation"/	77993
B1 OR B2
C	Physical activity
C1	Keywords	("physical activit*" OR exerci*).ti,ab.	398461
C2	MeSH terms	exp exercise/	205372
C1 OR C2			477454
		(A1 OR A2) AND B1 AND (C1 OR C2)	4776
		Ovid MEDLINE(R) and Epub Ahead of Print, In-Process, In-Data-Review & Other Non-Indexed Citations, Daily and Versions(R) 1946 to March 16, 2021
		Searched March 19, 2021

## Sheet: PsycInfo
Bubbles	Applied search	Search terms	Number of studies	Notes
A	Mobile application
A1	Keywords with truncation combined with intervention, tracker separetely	(((mobile OR digital OR web* OR internet OR online OR app? OR smartphone? OR mhealth OR m-health OR eHealth OR e-health) adj3 intervention?) OR "activity tracker?" OR "fitness tracker?" OR "activity monitor*" OR "fitness monitor*" OR wearable? OR "wrist-worn device?" OR smartwatch*).ti,ab.	7321
A2	Subject headings	exp "mobile applications"/ OR exp "digital interventions"/ OR exp "telemedicine"/	10911
A1 OR A2			16521
B	Evaluation
B1	Keywords	(evaluati* OR framework? OR effectiveness OR efficacy OR efficiency OR assessment OR feasibility OR acceptability OR acceptance OR safety OR impact OR usability OR outcome? OR "user experienc*").ti,ab.	1514441
B2	Subject headings	exp "program evaluation"/	20816
B1 OR B2			1517994
C	Physical activity
C1	Keywords	("physical activit*" OR exerci*).ti,ab.	96846
C2	Subject headings	exp "physical activity"/ OR exp exercise/	44408
C1 OR C2			102795
		(A1 OR A2) AND (B1 OR B2) AND (C1 OR C2)	1157
		APA PsycInfo 1806 to March Week 2 2021
		Searched March 19, 2021

## Sheet: CINAHL
Multimedia Appendix 2. Search strategy and results.
Bubbles	Applied search	Search terms	Number of studies	Notes
A	Mobile application
A1	Keywords with truncation combined with intervention, tracker separetely	TI (((mobile OR digital OR web* OR internet OR online OR app# OR smartphone# OR mhealth OR m-health OR eHealth OR e-health) N3 intervention#) OR "activity tracker#" OR "fitness tracker#" OR "activity monitor*" OR "fitness monitor*" OR wearable# OR "wrist-worn device#" OR smartwatch*) OR AB ((mobile OR digital OR web* OR internet OR online OR app# OR smartphone# OR mhealth OR m-health OR eHealth O…	11094	Title and abstract searches separately
A2	MeSH terms	(MH "mobile applications+") OR (MH "internet-based intervention+") OR (MH "telemedicine+") OR (MH "fitness trackers+")	23925
A1 OR A1			33296
B	Evaluation
B1	Keywords	TI (evaluati* OR framework# OR effectiveness OR efficacy OR efficiency OR assessment OR feasibility OR acceptability OR acceptance OR safety OR impact OR usability OR outcome# OR "user experienc*") OR AB (evaluati* OR framework# OR effectiveness OR efficacy OR efficiency OR assessment OR feasibility OR acceptability OR acceptance OR safety OR impact OR usability OR outcome# OR "user experienc*")	1779015
B2	MeSH terms	(MH "program evaluation+")	43085
B1 OR B2			1794571
C	Physical activity
C1	Keywords	TI ("physical activit*" OR exerci*) OR AB ("physical activit*" OR exerci*)	175177
C2	MeSH terms	MH ("physical activity+") OR (MH "exercise+")	153429
C1 OR C2			249709
		(A1 OR A2) AND (B1 OR B2) AND (C1 OR C2)	2339
		CINAHL via EBSCOhost Research Databases
		Searched March 19, 2021
