# Supplementary material for: Evaluation of Digital Interventions for Physical Activity Promotion: Scoping Review
Source: JMIR Public Health Surveill. 2022 May 23;8(5):e37820. doi: 10.2196/37820 (PMC9171604; doi:10.2196/37820)
Supplement: Multimedia Appendix 3 [file publichealth_v8i5e37820_app3.xlsx]

## Sheet: Tabelle1
Multimedia Appendix 3. Overall confidence ratings (using AMSTAR2).
Nr	Author	Year	AMSTAR2 overall confidence rating	Total critical weaknesses
1	van den Berg	2007	critically low	3
2	Fanning	2012	critically low	5
3	Bort-Roig	2014	critically low	4
4	Bossen	2014	critically low	2
5	Tabak	2015	critically low	5
6	Ridgers	2016	critically low	3
7	Direito	2017	critically low	4
8	Martinez-Garcia	2017	critically low	2
9	Roberts	2017	critically low	2
10	Berry	2018	critically low	3
11	Cotie	2018	low	1
12	Griffiths	2018	critically low	2
13	Haberlin	2018	low	1
14	Yayun	2018	critically low	5
15	Braakhuis	2019	critically low	4
16	Brickwood	2019	critically low	2
17	Kim	2019	critically low	5
18	Romeo	2019	critically low	4
19	Bunting	2020	critically low	2
20	Kwan	2020	critically low	4
21	Laranjo	2020	moderate	0
22	Liu	2020	critically low	3
23	Lynch	2020	critically low	5
24	Oliveira	2020	critically low	2
25	Pradal-Cano	2020	critically low	5
26	Silva	2020	critically low	3
27	Tang	2020	critically low	3
28	Chan	2021	critically low	2
29	He	2021	critically low	3
30	McLaughlin	2021	critically low	5
