# Supplementary material for: Evaluation of Digital Interventions for Physical Activity Promotion: Scoping Review
Source: JMIR Public Health Surveill. 2022 May 23;8(5):e37820. doi: 10.2196/37820 (PMC9171604; doi:10.2196/37820)
Supplement: Multimedia Appendix 4 [file publichealth_v8i5e37820_app4.xlsx]

## Sheet: Sheet1
Multimedia Appendix 4. Coded data.
1_Author	2_Year	3_Region	4_Title	5_Aim	6_Conflict_of_interest	7_Population_status	8_Population_diagnosis	9_Population_diagnosis_type	10_Population_age	11_Intervention	12_Comparison	13_Outcome_PA_type	14_Outcome_PA_focus	15_Review_type	16_Primary_studies_any	17_Primary_studies_published	18_Primary_studies_published_unique	19_Primary_studies_design	20_Evaluation_target: User vs. tool (e.g. efficacy, usability, acceptability, performance, tool validation)	21_Evaluation_method (Automatic: objective tool data; Other: self-reports, rating scales, tests/ assessments, engagement, coaching, tool validation	22_Theory_framework_type (name or not reported, NR)	23_Theory_framework_description (author statements)	24_Requirements_for_efficacy (author statements)	25_Evidence_gaps (author statements)
Morrison	2020	Australia / New Zealand	The feasibility of exercise interventions delivered via telehealth for people affected by cancer: A rapid review of the literature	This review aims to investigate: (1) the feasibility of exercise telehealth interventions for individuals diagnosed with cancer; and (2) the impact of exercise telehealth interventions for people affected by cancer on physical and psychosocial outcomes.	no	clinical	cancer	somatic	adults	telehealth: web-based, mobile apps, SMS, telephone	any	PA, psychosocial symptom relief, usability	general fitness	rapid	29	29	29	any	user	automatic, scales/tests	NR	NR	can support interprofessional care	More research is required to assess the feasibility of telehealth platforms such as Zoom, Skype, Microsoft Teams, or FaceTime, to determine the overall participant and exercise professional telehealth exercise delivery experience to assist in the development of training, professional development and telehealth exercise guidelines
Gluck	2017	Australia / New Zealand	A scoping review of use of wearable devices to evaluate outcomes in survivors of critical illness	Our primary objective was to review the extent to which wearable devices such as smartphones, pedometers, accelerometers and global positioning systems have been used to evaluate outcomes in survivors of an intensive care unit admission	no	clinical	ICU patients	any	any	wearable devices: smartphones, pedometry, accelerometry, GPS	any	walking time, speed, step count, usability	general fitness, mobility	scoping	7	7	7	any	user, tool	automatic, scales/tests; tool: validation vs. traditional interventions	NR	There is a need for development of core outcome sets for evaluation. High pricing of technologies may hinder their evaluation in a research context and may be a barrier to developing core outcomes and methodologies (evaluation framework)	homogeneous methods / outcomes	wide variation in methodologies used and the outcomes measured limits synthesis of these data; most studies in this field have been exploratory in nature, and conducted in small, often single, cohorts of patients, with short-term follow-up
McCallum	2018	Europe	Evaluating the impact of physical activity apps and wearables: Interdisciplinary review	This study aimed to (1) explore the extent to which evaluations of physical activity apps and wearables: employ rapid research designs; assess engagement, acceptability, as well as effectiveness; use efficient data collection methods; and (2) describe which dimensions of engagement and acceptability are assessed	no	healthy, clinical	any	any	any	apps or wearables that provided sensor-based feedback	any	tool effectiveness for PA, engagement, acceptability	general fitness	scoping	111	68	67	any	tool	automatic, scales/tests evaluation of tool performance	NR	Authors call for standardisation and reporting guidelines: empirical evidence is needed to support recently proposed digital health evaluation models that outline all phases of the research process: these frameworks combine HCI and implementation science methods to ensure evaluations are both rigorous and sustainable in real-world settings	engagement with the tool	The rapid increase of research into the impact of physical activity apps and wearables means that evaluation guidelines are urgently needed to promote efficiency through the use of rapid research designs, in-device sensors and user-logs to assess effectiveness, engagement, and acceptability. Screening articles was time-consuming because reporting across health and computing sciences lacked standa…
Aromatario	2019	Europe	How do mobile health applications support behaviour changes? A scoping review of mobile health applications relating to physical activity and eating behaviours	The objective of this review was to analyse how researchers conducting studies about mobile health applications (MHApps) effectiveness assess the conditions of this effectiveness	no	healthy, clinical	any	any	any	mobile health apps: wearable devices, smarrtphones	any	PA, diet	general fitness, diet	scoping	22	21	19	RCTs	user	engagement: coaching, web-based exchange	BCT, other psychological theories	Authors focus on theoretical mechanisms for mHealth apps (how do the apps work?) but not on theory for evaluation. They state that in the prevention field, a framework is required to provide an assessment on the way MHApps help to change behaviour. They also postulate to combine the paradigms relating to health technology assessment with an evaluation of complex interventions that includes mechan…	engagement, personalisation of DI, ehealth literacy, reduction in social inequalities	Unclear how MHApps work to support behaviour change; Evaluations were tool-focused rather than intervention-focused; Mechanisms and techniques to support behaviour changes were poorly reported and studied; main efficacy conditions refer to practical aspects of the tools; social inequalities were reduced to access to the technology (the shrinking access divide) and literacy was poorly studied
Ghanvatkar	2019	Asia	User models for personalized physical activity interventions: Scoping review	to (1) identify different kinds of personalization in interventions for promoting PA among any type of user group, (2) identify user models used for providing personalization, and (3) identify gaps in the current literature	no	healthy, clinical	any	any	any	any DI with personalised feedback	any	PA duration at different levels	general fitness	scoping	49	41	41	any	user	feedback or recommendation integrated in the tool	BCT	BCT used in tool development to inform mechanism of action but not for evaluation of outcomes	interventions to increase PA are more effective when they are personalized	Gaps have been identified in several aspects, such as in the development of a multidimensional user model and the use of behavioral theory in automated personalization
Lee	2019	North America	Efficacy and effectiveness of mobile health technologies for facilitating physical activity in adolescents: Scoping review	Ridgers	no	healthy, clinical	any	any	adolescents	mhealth intervention: wearable, website, app	any	days/week meeting PA guidelines, cardiorespiratory fitness, moderate-to-vigorous PA, general activity, muscular strength, competency	general fitness	scoping	16	16	13	any	user, tool	automatic, scales/tests, engagement: goal setting, counseling, education / training; tool: validation vs. diaries	NR	Standardised outcomes are needed for evaluating efficacy. This means that an evaluation framework outlining key outcome components is needed. Such standadisation is essential for a rapid review process (start evaluating components during the planning phase of developing a tool and continue to evaluate these components until dissemination)	objective measures are required to evaluate outcomes (self-reports might be biased)	Lack of consistency in PA outcome measures: apps can have social networking components, notifications, reward systems, gaming features, or education modules, all of which could affect PA outcomes differently; mHealth efficacy should be evaluated based on component analysis rather than their general category, such as website, app, or wearable
Cajita	2020	North America	Feasible but not yet efficacious: A scoping review of wearable activity monitors in interventions targeting physical activity, sedentary behavior, and sleep	to explore the range and characteristics of interventions that utilize (wearable activity monitors) WAM and descriptively summarize the efficacy of these interventions	no	healthy, clinical	any	any	any	wearable activity monitors (wam)	any	PA: steps, time, general fitness, mobility, sleep, adherence	general fitness, mobility, sleep	scoping	65	65	54	RCTs, quasi-experimental	user	automatic, engagement: goal setting, social support, reward, education / training, gamification targeting motivational potential of competition	BCT as part of gamification	BCT used in tool development to inform mechanism of action but not for evaluation of outcomes	multicomponent interventions that incorporated behavior change strategies, not only to encourage adoption of the desired behavior, but also to increase adherence to the intervention	challenges with including WAM as part of interventions are reduced engagement in using the devices over time and the rapid changes in technology resulting in devices becoming obsolete soon after completion of an efficacy trial
Meinhart	2020	Europe	Mobile technologies to promote physical activity during cardiac rehabilitation: A scoping review	to scope current scientific literature on mTechs in CR to assess the impact on patients’ exercise capacity and to identify gaps and future directions for research	no	clinical	cardiac rehabilitation	somatic	adults	mobile technologies (mTechs): smartphones, smartwatches, fitness trackers	any	objective measures of exercise capacity	general fitness	scoping	13	13	11	RCT	user	automatic, scales/tests, engagement: feedback, coaching, monitoring	BCT	BCT used in tool development to inform mechanism of action but not for evaluation of outcomes. Interventions work better when they are theory-based. Frameworks are needed for the development of mTechs AND that research methodologies for the assessment of complex interventions are needed. Assessment components should include acceptability, usability and user-friendliness. Gender equality is also n…	to ensure that usage of and compliance with mTechs is optimal, a concentrated effort of CR staff has to be achieved	Focus on acceptance, usability, and user experience using participatory design; develop reporting guidelines for mTechs interventions; assess individual elements of complex interventions; include behavioral theories and frameworks in the development of interventions; perform long-term studies to evaluate the sustainability of improved health-outcomes of home-based DI
Wattanapisit	2020	Asia	Usability and utility of eHealth for physical activity counselling in primary health care: A scoping review	to identify usability and utility of eHealth for tailored PA counselling introduced in primary health care	no	healthy, clinical	any primary care patients	any	adults	any eHealth DI: mainly websites and apps	any	usability, utility (effectiveness) of DI for PA promotion	general fitness, diet, substance use	scoping	30	30	25	any	user, tool	automatic, scales/tests, tool-based usability (user, provider), user/provider-based utiility (effectiveness), engagement: counseling	NR	They mention components (approapriatness, key stakeholders and provision of training) that should be taken into account when implementing an intervention	Technical problems and the complexity of the programmes were highlighted as barriers to usability	eHealth has the potential to support PA counselling; reporting guidelines for should be developed to enhance the quality and transparency of eHealth research
Sporrel	2021	Europe	Unraveling mobile health exercise interventions for adults: Scoping review on the implementations and designs of persuasive strategies	to explore the different technical implementations and design characteristics of common and likely most effective persuasive strategies, namely, goal setting, monitoring, reminders, rewards, sharing, and social comparison; to explore whether previous mHealth studies examined the influence of the different design characteristics and technical operationalizations of common persuasive strategies on …	no	healthy	none	none	adults	any mobile system: pedometer, SMS, mobile app	any	general fitness self-reported or objectively measured	general fitness	scoping	29	22	12	experimental trial	tool	automatic: monitoring, engagement: goal setting, reminders, rewards, sharing, social comparison	BCT, BIT	BCT used in tool development to inform mechanism of action but not for evaluation of outcomes	rewarding goal achievement seems to be more effective than rewarding each step taken; assigning a goal to users might appear to be more effective than letting the user set their own goal, similar to using adaptively tailored goals as opposed to static generic goals	only a few studies have examined the influence of different technical implementations on PA behavior; to investigate which implementations and designs are most effective to improve the translation of theory-based persuasive strategies into practical delivery forms
van den Berg	2007	Europe	Internet-Based Physical Activity Interventions:A SystematicReview of the Literature	The aim of the study was to systematically assess the methodological quality and the effectiveness of interventionsdesigned to promote physical activity by means of the Internet as evaluated by randomized controlled trials	no	healthy and clinical	physical disabilities,rheumatoid arthriti,Type 2 diabetic patients	somatic	Adults	Internet-based physical activity intervention	any (waitinglist, no intervention)	leisure time PA; moderate and vigorous PA (min/week); moderate PA (% patients meeting moderate PA recommendations); energy expenditure	general fitness	SR	10	10	10	RCTs , Pre-Post intervention	user	scale/test	Analogue intervention: Transtheoretical Model, Social Cognitive Theory, social-ecological model, theory of planned behavior	The Transtheoretical Model and the Social Cognitive Theory were the two most frequently used theories. This review could not demonstrate that theory-based physical activity interventions conducted through the Internet are more effective than non-theory-based interventions. Although there is some evidence that interventions in which these models are incorporated are effective in increasing physica…	However, Internet-based physical activity interventions appear to be more effective when compared to a waiting list strategy. Whether or not adding specific components to Internet-based physical activity interventions will result in greater effectiveness compared to Internet-based interventions in which these components are missing or offered less intensely remains to be established.	An important advantage of Internet-based interventions is that they can reach large numbers of people at relatively low cost. However, more cost-effectiveness studies should be done in order to establish the exact surplus value of this delivery method when compared with more traditional methods such as face-to-face sessions. Moreover, future research should properly define the control groups and …
Fanning	2012	North America	Increasing Physical Activity With Mobile Devices:A Meta-Analysis	To conduct a meta-analysis of research utilizing mobile devices to influence physical activity behavior. The aimsof this review were to: (1) examine the efficacy of mobile devices in the physical activity setting, (2) explore and discussimplementation of device features across studies, and (3) make recommendations for future intervention development.	no	healthy and clinical	any	any	any	SMS, mobile software, personal digital assistant	any	steps to work, METc-hours, MVPA duration, Days/wk walking	general fitness	SR	11	11	11	quantitative studies with comparison group	user, tool	automatic	NR	The authors note that at the time of writing, no theoretical model existed to guide development and testing of Internet-based interventions. More recently, Riley and colleagues [13] questioned whether or not current behavioral theories are adequate for designing and implementing mobile interventions.	Unfortunately, the simple adoption of mobile technologies does not ensure effective intervention methods. Theoretical frameworks should guide interventions to help researchers understand which components were most effective in successful (or unsuccessful) trialsWhen incorporated into larger interventions, SMS messages present a nimble and efficient means to relay feedback and information to parti…	As the field increasingly utilizes this novel technology, our focus must not be on any one specific device but on the best possible use of these tools to measure and understand behavior. Indeed, scientifically rigorous, theoretically grounded behavior change interventions that recognize and act on the potential of smartphone technology (eg, integrated accelerometry, Internet connectivity, ubiquit…
Bort-Roig	2014	Europe	Measuring and Influencing Physical Activity with SmartphoneTechnology: A Systematic Review	systematically reviewed evidenceon smartphones and their viability for measuring andinfluencing physical activity	no	healthy and clinical	chronic obstructive pulmonary disease [25], metabolic syndrome [33], diabetes [19], cardiac [29, 34], or psychological rehabilitation [30]	any	any	Smartphone-based physical activity intervention	any	PA and health-related outcomes, steps, participant perceptions of intervention, engagement and usage rates of the app, compliance, measerment accuracy	general fitness	SR	26	20	18	experimental trial	user, tool	automatic: Pedometers, native smartphone sensors accelometer.	BCT, including Social Cognitive Theory, Transtheoretical Model	Five interventions were based on behavior change theories, including social cognitive theory [18, 25, 30, 33], and the trans-theoretical model [18]. However, a range of interactive strategies and approaches were used to encourage physical activity change.	Physical activity profiles, real-time feedback, social networking, expert consultation, and goal setting were identified as key features that facilitated physical activity engagement. Interestingly, a number of studies highlighted other features that limited engagement, such as disruptive prompts and auditory signals, text messaging, and competition-based strategies. Intervention compliance was h…	To better inform our understanding of effectiveness, and thereby strengthen translational efforts, well designed studies are needed that comprehensively assess physical activity measurement accuracy and long-term intervention effects. Importantly, researchers should undertake work with more diverse and appropriately powered samples and rigorous study designs. There is need for research in lower- …
Bossen	2014	Europe	The Effectiveness of Self-Guided Web-Based Physical Activity Interventions Among Patients With a Chronic Disease: A Systematic Review	to summarize the evidence about the effectiveness of web-based PA interventions in adults with chronic disease	NR	clinical	chronic dieseases	somatic	adults	Eligible web-based interventions were classified as self-guided programs operated through a website to realize PA behavior change. In addition, studies focusing on other behavioral change components (eg, weight reduction or dietary habits) other than PA were also included. Self-guided interventions incorporate minimal human support.	waiting list controls,attention controls	PA behavior change: duration and PA calorie expenditure	general fitness	SR	7	7	5	RCTs, RCPs (randomized controlled pilot study)	user	Scales/tests,	NR	none	Therefore, it is advised that future interventions integrate more push factors (eg, automatic e-mails, weekly new content, short text messages) to improve study and program compliance.	Further insights are needed to investigate which of those incentives keep participants engaged and which characteristics (eg, pain, fatigue, or reduced physi-cal performance capacity) are related to dropout. herefore, it is advised that future interventions integrate more push factors (eg, automatic e-mails, weekly new content, short text messages) to improve study and program compliance. Moreove…
Tabak	2015	Europe	Promoting daily physical activity by means of mobile gaming: A review of the state of the art	To review mobile games and gaming applications that claim to improve physical activity behavior in daily life	no	healthy and clinical	any	any	any	mobile games or gamified applications that aim to improve daily physical activity in everyday life excluding non-mobile exergaming	any	PA in everyday life (usability, feasibility)	general fitness	SR	11	3	3	any	user, tool	usability, feasibility, acceptability: scales/tests, engagement: feedback on status, scores, goal progress (virtual rewards and social comparison to encourage compatition); tool: theoretical foundations of tool development	BCT goal setting	The reviewed studies show that there is limited theoretical foundation for the game development and most studies used goal setting as a motivation strategy to engage people in playing the game. Rewards and competition were the most commonly incorporated game elements. The evaluations were focused on feasibility, and clinical evidence is lacking with only two randomized controlled studies found	Engagement to increase the user motivation	Clinical effectiveness and the added value of gaming in changing daily activity behavior have not yet been established; no large clinical trials on clinical or costeffectiveness are available
Ridgers	2016	Australia / New Zealand	Feasibility and Effectiveness of Using Wearable Activity Trackersin Youth:A Systematic Review	The aim of this review was to examine the effectiveness of wearable activity trackers as a tool for increasing children’sand adolescents’physical activity levels	no	healthy and clinical	any	any	children and adolescents (age range 5-19 years)	wearable device//wearable activity trackers	any	Physical activity: Activity Questionnaire for Adolescents and Adults (self-report). Time spent in SEDa, LPAb, MPAc, and VPAd.Steps/recess. Steps/day. Feasibility component	general fitness	SR	5	5	5	Intervention and/or feasibility studies	user, tool	scales and Automatic: Steps/recess.Fitbit data, Steps/day	NR	none	Given the constant changes in the wearable technology market (eg, newer devices and models are regularly available), research should primarily focus on the use of the device as a tool for changing behavior in youth in interventions.Focusing on features common to different wearable device brands (eg, self-monitoring displays, accompanying apps, and biofeedback features) may be important for establ…	Focusing on features common to different wearable device brands may be important for establishing the feasibility of these technologies in youth. Based on this review, feasibility research should establish how youth engage with this technology, whether adherence and engagement are sustained or change over time, and whether effects vary based on age and sex. Such information will inform the develo…
Direito	2017	Australia / New Zealand	mHealth Technologies to Influence Physical Activityand Sedentary Behaviors: Behavior Change Techniques,Systematic Review and Meta-Analysis of RandomizedControlled Trials	To (1) compare the effectiveness of mHealth inter-ventions to promote physical activity (PA) and reduce seden-tary behavior (SB) in free-living young people and adults witha comparator exposed to usual care/minimal intervention; (2)determine whether, and to what extent, such interventions af-fect PA and SB levels and (3) use the taxonomy of behaviorchange techniques (BCTs)to describe intervention…	no	healthy: free-living individuals with no preexisting medical conditions or contraindications that could limit participation in PA	none	none	any	mHealth interventions	any: minimal contact/usual care groups using technology, no intervention, interventions group	Total PA, moderate-to-vigorous intensity physical activity (MVPA), walking and SB	general fitness	SR	21	21	16	RCTs that compared mHealth interventions with usual care, minimal or no intervention,	user, tool	Automatic	BCT	Heterogeneity in the terminology and insufficient reporting of intervention content impaired coding of BCTs.	mHealth approaches may be an important tool to address high resource demand and the extensive contact time of traditional face-to-face approaches.	Research is necessary to investigate the long-term effectiveness and cost-effectiveness of mHealth interventions to promote PA/SB changes. Reporting of intervention content will need to be improved.
Martinez-Garcia	2017	Europe	Effectiveness of Smartphone Devices in PromotingPhysical Activity and Exercise in Patients withChronic Obstructive Pulmonary Disease: ASystematic Review	to analyse existing evidence on the efficacy of smartphonedevices in promoting physical activity (PA) in patients with chronic obstructive pulmonary disease (COPD)and to identify the validity and precision of their measurements.	no	clinical	COPD	somatic	any	smartphone	any	exercise capacity, steps taken, steps per minute, 6minute walk test	general fitness	SR	8	8	8	RCT, NRCT	user, tool	Automatic, scale/test	NR	none	A device should be tested in more than one subject to report in terms of validity (31, 32). Thus, data concern to the validity and reliability of smartphone devices for measuring steps per day in patients with COPDis very poor and further high-quality studies are necessary. The need to design mobile applicationswith an interface that allows to minimize the losses due to tech-nical problem or disc…	The effectiveness of smartphone devices in promoting PA and exercise in patients with COPD is yet too soon to be shown. Future studies of high quality are needed to evaluate the effectiveness of these devices in the promotion of PA and physical exercise before its clinical recommendation. Use of validated devices, adjusting for reactivity effect, long-term effects
Roberts	2017	Europe	Digital health behaviour change interventions targeting physicalactivity and diet in cancer survivors: a systematic reviewand meta-analysis	to per-form a systematic review and meta-analysis of health behav-iour interventions using digital technologies in cancer survi-vors in order to assess their efficacy in promoting PA, reduc-ing sedentary behaviour or improving dietary quality.Secondary aims were to explore any effects of DBCIs onBMI/weight, other cancer-relevant outcomes and the theoret-ical underpinning of included studies.	no	clinical	Cancer	somatic	adults	Digital health behaviour change interventions DBCI	waitlist/ NA	PA: % meeting guidelines, minutes of MVPA, steps; diet, sedentary behaviour	general fitness	SR	15	15	15	RCT/pre-post	user, tool	scale/test	BCT, Social Cognitive Theory, Transtheoretical Model, Theory of planned behaviour, Theory of reasoned action, Theoy of goal-setting, Theory of symptom self-management, Social contextual model	The description of the theoretical underpinning of the DBCIs varied across studies, but was relatively poor. Self-monitoring, goal-setting, credible source and feed-back on behaviour were the most frequently describedBCTs used in the included studies. Due to the heteroge-neityin intervention type, mode of delivery, behaviouraloutcomes and measurement approaches, it is difficult tointerpret which …	Changes in social support from friends on social net-working sites were positively related to changes in MVPA; It is possible that interventions using mobile apps may be more effective than other types of DBCIs due to the widespread usage of and constant access to smartphones and the Internet………...Therefore, it would be interesting for future studies to use mobile apps as a mode of intervention d…	While the review shows some evidence of an improvement in MVPA, a reduction in BMI and a trend towardssignificance for fatigue, large, high-quality RCTs, with objec-tive measures of PA and long-term follow-up, are lacking.Future studies should aim to address these limitations, but the approach of using digital technology in this context appears promising. Future DBCI studies should clearly report…
Berry	2018	Europe	Digital behaviour change interventions to facilitatephysical activity in osteoarthritis: a systematicreview	To determine the effectiveness of DBCIs for increasing physical activity in people with OA; to identify theory and techniques used; to examine outcome measures for physical activity; to document how uptake and usage is reported.	no	clinical	Osteoarthritis	Somatic	adults	Whole, or part of an intervention delivered via a digital platform (e.g. website, app, telehealth).Includes self-management-programmes vor pain and chronic disease with PA. Mobile phone apps, website, online-courses, email-reminders.	any	min/week spent in different kinds of exercise (stretching, strengthening, aerobic etc.), steps per day	general fitness	SR	9	9	8	Randomised or quasi-experimental studies of interventions for adults with OA	user, tool	automatic, scale/test	Social Cognitive Theory, BCT	Social cognitive theory (SCT) [28], or the key construct of SCT ‘self-efficacy’, was described as guiding the development of the majority of interventions (n = 6). However, further details of which aspects of each intervention were intended to improve levels of self-efficacy were not reported. Three studies did not report the use of any theoretical concept [19,20,22], however they did provide inf…	Despite the majority of studies being based on the concept of ‘self-efficacy’, none explicitly reported which elements were intended to improve this. Improved descriptions of how self-efficacy has been used to guide content, during the development stages are needed. Key findings from this review show that interventions with a focused primary aim, which do not try to change multiple behaviours sim…	Optimal intervention dosage needs further exploration, as it remains unclear how use of an intervention is associated with long-term engagement with physical activ-ity. Future exploration of intervention burden, optimal frequency of prompts and moderator interaction would provide new evidence in this area.Future interventions should clearly document which theories, and BCTs were used during the d…
Cotie	2018	North America	The effectiveness of eHealth interventions on physicalactivity and measures of obesity among working-agewomen: a systematic review and meta-analysis	to review the evidence of the effectiveness of eHealth interventions to increasemoderate-to-vigorous physical activity among working-age women. The secondaryobjective was to examine their effectiveness on improving obesity-related out-comes	no	Healthy, clinical	any	any	adults	eHealth interventions : defined by user as: any intervention that included at least one of the following components: wearable health and movement trackers; websites; smartphone applications; messaging services (i.e. text messaging, emails and voicemail); videogames or tele-health. Single and multicomponent eHealth interventions were included. Increasing MVPAwas an aim of the intervention in each …	any	The primary outcome was increasing MVPA measured either objectively (e.g. accelerometers) or subjectively (e.g. questionnaires).	moderate-to vigorous intensity physical activity (MVPA)	SR	60	51	45	randomized controlled trials [RCTs], pre-post and quasi-experimental	user, tool	Automatic, Scales: objectively (e.g. accelerometers) or subjectively (e.g. questionnaires	Social Cognitive Theory, Transtheoretical Behavioural Theory	Many of the interventions were designed using health behaviour theories, with Social Cognitive Theory (30,36,37,40, 43–45,47,51,53,56,62,65,68–70,72,78,82,83,85,88) and Transtheoretical Behavioural Theory	eHealth interventions offer a highly accessible, costeffective and time efficient approach for the promotion of lifestyle improvements (10).	Future research is necessary to determine the long-term effects and to describe other associated cardiometabolic outcomes (e.g. blood pressure, blood lipid levels and glucose).
Griffiths	2018	Europe	The effect of interactive digital interventions on physical activity in people with inflammatory arthritis: a systematic review	The aim of this systematic review was to evaluate the evidence from randomised controlled trials (RCTs) evaluating the effectiveness of interactive digital interventions (IDIs) for physical activity (PA) and health related quality of life (HRQoL) in people with Inflammatory Arthritis [rheumatoid arthritis (RA), juvenile idiopathic arthritis (JIA) axial Spondyloarthritis (AS) and psoriatic arthrit…	no	clinical	nflammatory arthritis	somatic	any	Any intervention using an interactive digital intervention (IDI) which aimed to promote PA was included. For this review, IDIs are defined as interventions accessed through any digital platform (e.g., computers, smartphones or handheld devices, web based programmes, wearable technology or applications (apps	waitlist/ NA/ usual care	Objectively measured PA promotion or exercise capacity: measured from baseline to the end of the intervention period using a monitoring device, e.g., pedometer step count, accelerometry or other wearable technology, with data collected over at least 3 days, was considered. Outcomes could be reported as energy expenditure [Metabolic equivalent of task (METS)], time spent on PA or PA guideline achi…	general fitness	SR	5	5	4	RCTs, follow up study	user, tool	automatic: scale/test,	NR	none	none	The findings of this review suggest that there is limited evidence from a small number of trials for the effect of IDIs on objective PA in people with RA or JIA after the intervention or at least 1 year. Future research should aim to capture the effect of IDIs in the long term.
Haberlin	2018	Europe	The use of eHealth to promote physical activity in cancer survivors:a systematic review	to explore the effects of eHealth in the promotion of PA among cancer survivors.	no	clinical	cancer	somatic	any	eHealth-based intervention (Internet and mobile technologies) delivered to cancer survivors and included PA as a primary or secondary outcome measure. Single or multi-modal interventions were included. Studies were excluded if only telephone calls, SMS or conference calls were used.	waitlist/ NA/ usual care	PA measured by self-report, objective or direct methods and expressed PA in a number ofways, including but not limited to, MET-minutes.week−1,minutes in light, moderate and/or vigorous PA per weekand meeting/not meeting PA guidelines (150 min per weekof moderate/vigorous activity)	general fitness	SR	10	10	4	RCTs, prospective, pilot	user, tool	autmatic: scale/test	SCT, TTM, Theory of Goal setting	As demonstrated in the results above, the majority of included studies had considered behavioural change theory and had successfully implemented components of behavioural change research into their interventions, showing the flexibility of eHealth in delivering a PA intervention	If feasible and effective, eHealth interventions may be a more scalable option to improve PA than one-to-one interventions [35] but unique challenges of this medium include pace of development, engagement with intervention and regulatory, ethical and security requirements [30]. An eHealth interven-tion with a sound grounding in behavioural change theory may provide the foundation for an effective…	This review suggests a number of ways the conduct and reporting of future eHealth studies of PA in cancer survivors could be improved. Future studies should improve measurement of PA by the use of objective measures such as pedometers and accelerometers. eHealth studies should adhere to better reporting of technological interventions to ensure that interventions can be replicated [34].
Yayun	2018	Asia	Feasibility and Effectiveness of Mobile Phones in Physical Activity Promotion for Adults 50 Years and Older	To determine the feasibility and effectiveness of mobile phones for promoting physical activity among adults 50 years and older.	no	healthy and clinical	any	any	above 50	The included studies can simply be sorted by intervention types into 2 categories: using smartphones (n = 3, 43%) and using basic mobile phones	any	PA frequency and step count	general fitness	SR	8	8	6	RCTs, crossover	user	automatic, scale/test	NR	none	Although this review preliminarily presents the feasibility of mobile phone on promoting PA among older adults, it is also important for future studies to investigate older adults’ perceptions, attitudes, and preferences in this fi eld. Barriers that occurred during the process of mobile phone interventions for older adults should be taken into serious consideration in future research and health …	There are several limitations in this review. There may exist a selection bias because of the restrictive search of databases and gray literature or articles published in languages other than English not included. Due to the heterogeneity of studies included, the comparability and generalizability of results was limited.The long-term impact and the effects on BMI and step count were not clear yet…
Braakhuis	2019	Europe	EFFECTIVENESS OF HEALTHCARE INTERVENTIONS USING OBJECTIVE FEEDBACK ON PHYSICAL ACTIVITY: A SYSTEMATIC REVIEW AND META-ANALYSIS	To determine the effectiveness of health­care interventions promoting physical activity, which use objective feedback on physical activity delivered using wearable activity monitors as part of the in­tervention	no	clinical	any	any	adults, older adults	Wearable monitor used for feedback, feedback parameter, frequency, visualization, therapist/coach contact and BCT components used.	usual care or intervention without feedback	step count, walking time/day, mean PA min/day	general fitness	SR	14	14	14	RCTs	user	automatic	BCT	All interventions included in this review were combined with multiple BCT components (Tables I and II), assuming that researchers find BCT a substantial element for designing RCTs for romotion of PA in healthcare. In addition, Nolan et al. (26) explained the lack of improvement in PA by the low levels of added behavioural counselling. The magnitude of the effect is relatively small because of the…	this review provides useful indications for the use of wearable technology in rehabilitation programmes. One of the indications is that, next to BCT, human interaction is recognized as an important feature, since contact with a coach or therapist in real life consultations or by phone calls was present in a large proportion of the included studies. Adopting innovative technologies, such as wearab…	Future research should focus on determining which intervention strategies are most effective in promoting PA in healthcare programmes. Future studies should compare the intervention and control group based on mean changes between pre- and post-measurements.
Brickwood	2019	Australia / New Zealand	Consumer-Based Wearable Activity Trackers Increase PhysicalActivity Participation:Systematic Review and Meta-Analysis	This review aimed to determine the effects of interventions utilizing consumer-based wearable activity trackers onphysical activity participation and sedentary behavior when compared with interventions that do not utilize activity trackerfeedback	no	healthy and clinical	any	any	over 18 years	consumer-based wearable activity tracker were included in this review. consumer-based wearable activity trackers were defined as an electronic device that monitors physical activity and provides automated real-time feedback and may also include interactive behavior change tools via a smartphone or Web-based platform. Consumer-based tracker refers to an activity tracker that is available for purch…	waitlist or usual care	Physical activity behavior measures included number of steps taken per day, minutes spent in MVPA per week, and energy expenditure. Sedentary behavior was reported by 8 studies with data presented as hours per day, minutes per day, minutes per 16 hours or percentage of total day spent sitting	general fitness	SR	28	28	25	RCTs	user	automatic, scale/test	Provision of feedback and goal setting, interventions based on the Coventry, Aberdeen and London-Refined taxonomy, Social cognitive theory , Social determination theory	All studies included some form of behavioral change techniques ranging from basic techniques such as the provision of feedback and goal setting to interventions based on the Coventry, Aberdeen and London-Refined taxonomy [55], social cognitive theory [56], and social determination theory [57]	Although findings were not significant in all studies, short-term interventions utilizing a consumer-based wearable activity tracker generally resulted in increased physical activity participation. This suggests that consumer-based wearable activity trackers may be complementary to traditional intervention modalities such as group-based education and telephone counseling.	Further research to determinethe effect of consumer-based wearable activity trackerindependent of other traditional physical activity interventionswould be beneficial as would investigations of thecost-effectiveness of consumer-based wearable activity trackerinterventions
Kim	2019	Asia	Smartphone-based health program for improving physical activity and tackling obesity for young adults: A systematic review and meta-analysis.	to measure the effects of mobilesmartphone-based health programs on physical activity and obesity outcomes in young adultsthrough a systematic review and meta-analysis.	no	healthy	none	none	adults	smatphone-based apps as primary intervention	any	total moderate to vigorous physical activity time, steps, MET-minutes per week, change in frequency of activity sessions	general fitness	SR	5	5	4	RCTs, quasi-experimental designs with comparison groups	user	automatic, scale/test	Transtheoretical Model, self-efficacy, Theory of Planned Behaviors	TTM isused to change motivation before a behavior change. Before performing physical activity, TTM canhelp explain and measure the process of change and the preparation of subjects	For young adults, we believed that as smartphone apps are ableto always be with them, they could be effective behavior change support systems. In addition, tailored feedback and information at that time were important strategies. We discussed real time interaction as a function of smartphone apps. In particular, for healthy young adults, making goals more specific is important	However, meta-analyses includinga large number of studies on physical activity need to be conducted in future studies to check if the heterogeneity of physical activity results was as high as in this study. A more direct method of measuring the amount of physical activity is recommended in future studies, and it will be meaningful to explore changes in attitudes and content regarding physical act…
Romeo	2019	Australia/New Zealand	Can Smartphone Apps Increase Physical Activity? SystematicReview and Meta-Analysis	This systematic review and meta-analysis aimed to determine the effectiveness of smartphone apps for increasingobjectively measured physical activity in adults.	no	healthy and clinical (exclude participant with intellectual or marked cognitive impairments or with a severe mobility disorder)	any (exclude participant with intellectual or marked cognitive impairments or with a severe mobility disorder)	any	aged ≥18 years	Studies that reported a smartphone app as the primary component to the physical activity intervention were included.	any	steps/day, mean daily minutes of MVPA	general fitness	SR	9	9	6	RCTs	user, tool	automatic	Recognized BCT; Social cognitive theory, principles of re-enforcement, social influencers’ perspective, taxonomy of behavior change	Of the 9 studies, 4 reported their app as being based on a recognized behavior-change theory; the social cognitive theory was reported in 3 [24,25,30], and principles of re-enforcement [24], social influencers’ perspective [24], and taxonomy of behavior change [28] were reported in 1 study each.	Results from the sensitivity analysis suggest that it may be more effective to intervene in physical activity alone rather than in combination with other health behaviors. Note that this interpretation can only be made with caution, given that only 1 study used a multibehavior approach. Previous research determinedthe ease of use, function, feedback, tailored information, abilityto personalize de…	Future research should be directed toward enhancing understanding of the time course of intervention effects. In particular, increased understanding of the timepoint at which peak effect size is reached, the timepoint at which user engagement decreases, and the factors that underpin these phenomena are required.
Bunting	2020	Europe	Digital interventions forpromoting exercise adherencein chronic musculoskeletal pain:A systematic review and meta-analysis	To review evidence on the effectiveness of digital interventions forimproving exercise adherence in people with chronic musculoskeletal conditions.	no	clinical	chronic muscluskeletal pain	somatic	over 18 years	Therapeutic exercise was defined as containing the following components: (1) physical activity or exercises prescribed to patients by a healthcare practitioner (or researcher) to improve or manage their musculoskeletal disease symptoms. (2) A digital intervention to encourage adherence to the prescribed exercise regime. Adherence was defined as the ‘extent to which a person’s behaviour correspond…	any	adherence to the exercise program	general fitness	SR	5	5	5	RCTs	user, tool	automatic/scale, test	NR	none	no efficacy: Our meta-analysis suggests that digital interventions produce no significant increase in adherence to exercise in adults with chronic musculoskeletal conditions. The three studies that were reviewed narratively claimed high levels of exercise adherence in the intervention groups, although it is not possible to know if the intervention increased adherence due to the lack of control da…	Given the limitations outlined above, clinicians should be wary when interpreting this data. Practitioners should consider where the use of digital interventions might best support their clinical practice. There is a need for more, high quality trials using objective measures of adherence to evaluate the potential benefits of digital interventions to improve adherence to prescribed therapeutic ex…
Kwan	2020	Asia	The effect of e-health interventionspromoting physical activity in older people:a systematic review and meta-analysis	to synthesize the data from randomized controlled trials inthe literature to come to a conclusion on the effects of e-health interventions on promoting physical activity inolder people.	no	healthy and clinical	any	Somatic	above 50	e-health intervention, as defined as using any forms of electronic devices, the internet, and related digital technology to promote health service. In this paper, the health service refers to physical activity promotion.	not exposed to any e-health interventionsor to less advanced e-health interventions	PA time/ units/ frequency, energy expentidure, walk time, step count,sedentary time	general fitness	SR	38	36	21	RCTs	user, tool	automatic, scale/test	gool-setting, prompting, planning, social support, coaching, feedback	Behavioural change interventions are based on a group of psychosocial theories (e.g., social cognitive theory, the transtheoretical model) that posit that people’s behaviours are modifiable when certain factors (e.g., lack of opportunities, lack of skills) are modified [15]. The evidence from many systematic reviews indicates that behavioural change interventions using different behavioural chang…	It is recommended that online social support and automatic tracking (e.g., fall detection and physical activity monitoring) be included in future e-health interventions in order to enhance the effect of those interventions.	Further studies should be conducted to examine which e-health strategies are more effective.
Laranjo	2020	Australia / New Zealand	Do smartphone applications and activity trackers increase physical activity in adults? Systematic review, meta-analysis and metaregression	To determine the effectiveness of physical activity interventions involving mobile applications (apps) or trackers with automated and continuous self-monitoring and feedback.	no	healthy	none	none	Adults	The intervention included a mobile app or an activity tracker enabling automated and continuous self-monitoring and feedback on physical activity measures. Our definition excludes pedometers and accelerometers if they did not offer ongoing access to tracked measures throughout time (either via the tracker’s display or by wirelessly syncing with an app).	true control group and active control group	daily step counts, min/week of moderate-to-vigorous physical activity, weekly days exercised, min/week of total physical activity, metabolic equivalents	general fitness	SR	28	27	13	RCTs	user	automatic: Smartphone	Social cognitive theory, Self- Determination Theory, Achievement Goal Theory	Behaviour change theories were mentioned in 19 studies, the most common being social cognitive theory (online supplemental eTable 11). The mean number of BCTs present in interventions was 8.1 (SD 3.2) and in controls it was 2.9 (SD 2.3). Apart from BCTs in the ‘feedback and monitoring’ group, the most common groups of BCTs present in the intervention were ‘goals and planning’ and ‘reward and thre…	Interventions including text-messaging and personalisation features showed higher effectiveness, with moderate effect sizes. Some variables were significantly associated with higher effect sizes in subgroup analysis but not in the metaregression: interventions including BCTs from the goals and planning group or graded tasks, studies mentioning behaviour change theories and studies mentioning conf…	Longer studies are needed to assess the impact of different intervention components on long-term engagement and effectiveness; engagement measures were seldom mentioned and varied between studies; Future studies should consistently report engagement measures to allow future evaluation of the dose–response relationship between app or tracker usage and effectiveness; Development of mobile physical …
Liu	2020	Asia	The effectiveness of a wearable activity tracker (WAT)-based intervention to improve physical activity levels in sedentary older adults: A systematic review and meta-analysis	to evaluate the effectiveness of WAT-based interventions in improving PAlevels in sedentary older adults	no	healthy and clinical	any	any	≥55	wearable activity tracker (WAT)-based intervention to improve physical activity levels in sedentary older adults	passive and active control group	Time (minutes per day) spent on MVPA and daily step count were the two primary outcomes that reflected a person’s PA levels; these needed to be measured objectively using an instrument such as an accelerometer	general fitness	SR	10	10	1	RCTs	user, tool	automatic	BCT	Many of the interventions in this review adopted multiple BCTsand had different outcomes. We were unable to run an analysis toconfirm which BCTs or other features in the interventions were better atenhancing PA levels in older people	This may suggest that people of advanced age may require more intensive support to make daily use of WATs (Kononova et al., 2019). Such supportsmay include extending more human or personal contact to deliver BCTs, in order to enhance the self-efficacy and physical activity levels of this population.	In future studies, attempts should be made to collect data to reflect the participants’ adherence to the regimen of using WATs, and to explore how participants’ adherence affect the effects of WAT-based interventions. It is recommended that multi-center RCTs of the effects of WAT-based interventions, involving larger and more diverse samples of older adults, be conducted to investigate their long…
Lynch	2020	Australia/New Zealand	Changing the Physical Activity Behaviorof Adults With Fitness Trackers:A Systematic Review and Meta-Analysis	To examine whether a fitness tracker (FT) intervention changes physical activity (PA) behavior compared to a controlcondition or compared to an alternative intervention.	no	healthy and clinical	any (exclude those hospital inpatient, who are terminally ill or recieving Hospice care )	somatic	adults	selected Studies schould used a fitness tracker, Studies were excluded if the FT was a pedometer or research-grade activity monitor or if the FT was only used to assess PA outcomes	any	step count, MVPA time, sedentary time. exercise frequency, energy expenditure	general fitness, physical activity(light,moderate,Vigerous )	SR	21	21	7	RCTs or controlled trials	user	automatic	SCT, TTM, CALO-RE (BCT)	The reporting of a theoretical basis for the intervention was limited to elements based upon social cognitive theory48,56,59 and material based upon the transtheoretical model.59 One study46 used the CALO-RE framework, which identifies selfmonitoring combined with other self-regulatory skills, to identify behavior change techniques.	Standardized mean differences of PA outcomes indicate that inclusion of an FT does have a small positive effect compared to a control condition.	Further work is needed that examines which features of FTs are most effective in combination with other intervention components and determine which populations are most receptive to FTs.
Oliveira	2020	Australia / New Zealand	Effect of interventions using physical activity trackers on physical activity in people aged 60 years and over: a systematic review and meta-analysis	to investigate the effect of interventions using activity trackers on physical activity, mobility, quality of life and mental health among people aged 60+ years.	no	Healthy and clinical	any	any	≥60	intervention was an activity tracker- based intervention aimed at increasing physical activity participation…..	No intervention, usual care, wait-list control or another physical activity intervention.	the primary outcome was physical activity operationalised as steps per day only, measured by activity tracker or accelerometer.	general fitness	SR	23	23	21	RCTS	user, tool	automatic	NR	none	Our findings support including activity trackers to increase physical activity levels in older people at a relatively low cost that could potentially be implemented at scale.Our meta-regression results also found that greater effects on physical activity were seen from trials involving interventions of 12 or more weeks compared with interventions of less than 12 weeks.	Our results identified evidence of the effect of interventions that use activity trackers on physical activity among older people. However, the long-term impact of this type of intervention is not clear. Therefore, studies that evaluate the long-term sustainability of physical activity behaviour in older people are needed. Our findings also point to the need for future studies to establish the id…
Pradal-Cano	2020	Europe	Using Mobile Applications to Increase PhysicalActivity: A Systematic Review	to analyse the effectiveness of interventions based onmobile apps aimed at increasing physical activity	no	Healthy and clinical	any	any	≥18	interventions based on mobile apps aimed at increasing physical activity.	any	Physical activity was measured in hours or minutes per day or week, number of sessions, and/or number of daily steps. Data was obtained automatically via an accelerometer or pedometer in 10 studies, or was self-recorded or obtained from the Global Physical Activity Questionnaire (GPAQ) or International Physical Activity Questionnaire (IPAQ) in the remaining four studies	general fitness	SR	14	14	6	RCTs	user, tool	automatic, scales/tests	SCT, Goal setting	none	However, the success and e ectiveness of health interventions and apps relies on their adaptation to the target, attractiveness, ease of use, and adherence. Personalized interventions and apps are key to achieving success with manageable goals adapted to individuals, their circumstances, and their progress.	Further longer-term studies with larger samples are needed to confirm the e ectiveness of apps in increasing and maintaining physical activity levels over the long run. Going beyond usability and retention analyses, research is also needed concerning ethical and privacy aspects with a view to conducting exhaustive analyses of interventions aimed at enhancing the ecacy and safety of the growing nu…
Silva	2020	Europe	Effectiveness of Mobile Applications Running onSmartphones to Promote Physical Activity:A Systematic Review with Meta-Analysis	to investigate the effectiveness of using mobile app-based interventionsto increase physical activity levels, compared to no intervention or interventions that do not usemobile apps in adults aged 18 to 65 years old, with or without pathology	no	Healthy and clinical	chronic diseases such as chronic obstructive pulmonary disease (COPD), diabetes type 2, obesity, stroke and breast cancer	somatic	adults	physical-activity based intervention delivered using a mobileapp, both as a standalone treatment, or combined with other treatments	compared against a group receiving another type of intervention, a sham-intervention or no intervention at all	the main outcome of interest was a change in physical activity, defined as any movement of the body produced by the skeletal muscle that results in energy expenditure, which can be objectively characterized by measuring body displacement or energy expenditure. Therefore, steps, distance, time spent performing an activity, energy expenditure or self-reported physical activity were accepted as indi…	general fitness	SR	11	11	3	RCTs or quasi-RCTs	user, tool	automatic, scale test	NR	none	none	Considering that the evidence is of very low to low quality, there is a high degree of uncertainty around the estimates and further research is required and very likely to change both the degree of confidence in the estimate and the estimate itself [41]. Therefore, there is a need to fully describe the theory on which the design of the intervention is grounded and how exactly the app was used and…
Tang	2020	Australia / New Zealand	Effectiveness of Wearable Trackers on Physical Activity in HealthyAdults:Systematic Review and Meta-Analysis of RandomizedControlled Trials	to systematically review the effectiveness of wearable trackers for improving physical activity and weightreduction among healthy adults	no	Healthy	none	none	adults	intervention with at least one of the groups using wearable trackers to provide objective feedback on physical activity to the wearer, alone or in combination with other interventions to enhance physical activity.	active/passive/waitlist control group	steps/day, total moderate-vigorousphysical activity (MVPA), activity units or physical activityenergy expenditure, with steps/day taking priority	general fitness	SR	12	12	2	RCTs	user	automatic, scale test	NR	none	This data may have both individual and public health implications. Wearable trackers can support continuous health monitoring at both the individual and the population level	Important questions for future research could include the identification of appropriate deployment strategies for these novel technologies in cardiac rehabilitation, aged care, and youth. A related question that we could not address was the role of social engagement in modulating the response of participants to wearable tracking devices.
Chan	2021	Europe	Wearable activity monitors in home based exercise therapy for patients with intermittent claudication: A systematic review	to evaluate theefficacy of WAM as a feedback and monitoring tool in home based exercise programmes for patients with IC.	no	clinical	Intermittent claudication (IC)	somatic	adults	Interventions included ex- ergaming, exercise with virtual reality or interactive components, education through mobile applications, posture and gait training with visual computer feedback, home-based technology designed to reduce and detect falls, tele-rehabilitation, telehealth coach- ing and counselling, computerized cognitive-behavioural training, activity-tracking fitness devices and compute…	usual care, light resistance training, walking until max pain	Regarding walking ability, seven studies assessed MWA and PFWA. These were measured by several techniques: six studies used the Gardner graded treadmill test, and one study used a constant load treadmill test.. The six minute walk test was used in three studies.	general fitness	SR	9	9	8	Randomised controlled trials, and prospective study	user	scale/test	Principles of “gamification”, incorporation of elements of game design (rewards, goals and competition), to increase user engagement to exercise	With respect to WAM devices themselves, in comparison to “classic” WAM devices (e.g., StepWatch 3 or Yamax Digiwalker), “smart” WAM devices (e.g., Nike Fuelband) are capable of wireless communication with smartphone applications and may be utilised as a behaviour changing medium utilising the principles of “gamification”, the incorporation of elements of game design (i.e., rewards, goals and comp…	There is some evidence that home based WAM interventions may be beneficial for improving walking ability and QoL in patients with IC, therefore potentially improving access to exercise therapy. Further standardisation and creation of a set of guidelines outlining best practice for home based WAM exercise studies, including outcome and duration, is needed for comparison across studies.	Further work on reporting and improving device adherence, through assessment of digital literacy or coaching frequency, is necessary to increase intervention effectiveness. Further standardisation and creation of a set of guidelines outlining best practice forhome based WAM exercise studies, including outcome and duration, is needed for comparison across studies.
He	2021	Asia	Effects of Smartphone-Based Interventions on Physical Activityin Children and Adolescents:Systematic Review andMeta-analysis	to determine the effectiveness of smartphone-based interventionsfor improving PA in children and adolescents.	no	healthy and clinical	any	any	children and adolescents (6 to 18)	smartphone as the intervention tool, which used either app or SMS text messaging or both to promote PA	participants not using smartphone technology	PA including daily steps or any intensities of PA	general fitness	SR	9	9	8	RCTs	user, tool	automatic	NR	none	engagement (objective usage and subjective experience) is positively associated with physical activity outcomes in adults. Currently, app intervention may be a more effective strategy among smartphone intervention technologies.	To extend the promise of smartphone intervention, the future needs to design comparative trials among different smartphone technologies (ie, app vs SMS text messaging, app vs app + SMS text messaging, SMS text messaging vs app + SMS text messaging). Moreover, additional studies are needed to determine the effects on different participants, such as for children who are overweight and obese and low…
McLaughlin	2021	Australia / New Zealand	Associations Between Digital Health Intervention Engagement,Physical Activity, and Sedentary Behavior:Systematic Reviewand Meta-analysis	to describe the direction and strength of the association between engagement with digital healthinterventions and physical activity or sedentary behavior in adults and explore whether the direction of association of digitalhealth intervention engagement with physical activity or sedentary behavior varies with the type of engagement with the digitalhealth intervention (ie, subjective experience, a…	no	healthy and clinical	any	any	adults	We included study designs that examined a quantitative association between a measure of engagement with a DHI and a measure of physical activity and/or sedentary behavior.DHIs were defined as the use of digital, mobile, and wireless technologies to support the achievement of health objectives [7], inclusive of both mHealth and eHealth. We adopted Perski et al’s [20] definition of engagement, defi…	any	self-report (eg, minutes of moderate-to-vigorous physical activity, minutes of walking, self-reported steps, distance traveled) and measured by a device (eg, steps from pedometer, mobile phone data, accelerometers).	general fitness	SR	19	19	18	All the quantitative study designs	user	automatic, scale test	NR	none	We found a positive but weak relationship between DHI usage and physical activity. In contrast to the usage, it has been suggested that a clearer dose-response relationship exists between subjective experience engagement (eg, how captivating of attention a DHI is, the emotions a DHI elicits, and how interesting participants find a DHI) and effectiveness 20]. This further highlights the importance…	A further exploration of the relationship between engagement and physical activity using valid and reliable measurement tools is warranted, given the heterogeneity in measurement tools. Additional focus should be directed at DHI subjective experience (ie, attention, interest, and affect) by using consistent methodology to explore its relationship with the usage of DHIs and health behavior outcome…
